# Supplementary material for: Gut-Derived Metabolomic Biomarkers as Mediators of the Inflammatory Pathway in Early Diabetic Kidney Disease
Source: Int J Mol Sci. 2025 Dec 5;26(24):11776. doi: 10.3390/ijms262411776 (PMC12732614; doi:10.3390/ijms262411776)
Supplement: Supplementary file 1 [file ijms-26-11776-s001.zip]

Archive with 2 entries (2 files):
- 4.. Supplementary Table S1.pdf
- 5.. Supplementary Table S2.pdf
